# Supplementary material for: Direct-Writing Electrospun Functionalized Scaffolds for Periodontal Regeneration: In Vitro Studies
Source: J Funct Biomater. 2023 May 9;14(5):263. doi: 10.3390/jfb14050263 (PMC10218971; doi:10.3390/jfb14050263)
Supplement: Supplementary file 1 [file jfb-14-00263-s001.zip]

Archive with 3 entries (3 files):
- Supplementary figures.pdf
- Supplementary material S1.pdf
- Video S1.mp4
